# Supplementary material for: TDMQ20 as A Drug Candidate for Wilson’s Disease: Comparison with D-Penicillamine, Trientine, and Tetrathiomolybdate In Vitro and In Mice
Source: Pharmaceutics. 2025 Sep 22;17(9):1237. doi: 10.3390/pharmaceutics17091237 (PMC12473319; doi:10.3390/pharmaceutics17091237)
Supplement: Supplementary file 1 [file pharmaceutics-17-01237-s001.zip]

Archive with 1 entries (1 files):
- pharmaceutics-3843637-supplementary.pdf
